# Supplementary material for: Small ruminant lentiviruses in dairy goats under tropical conditions: evidence of recombinant genotypes
Source: Trop Anim Health Prod. 2026 May 9;58(4):261. doi: 10.1007/s11250-026-05069-8 (PMC13157431; doi:10.1007/s11250-026-05069-8)
Supplement: Supplementary file 1 — Supplementary Material 1 [file 11250_2026_5069_MOESM1_ESM.xlsx]

## Sheet: Epidem data
Farm ID	Municipality	Breed	Production system	Reproductive management	Quarantine for newly introduced animals	Source of introduced animals	Management practices
A	Cachoeiras de Macacu	Boer	Intensive	Controlled natural mating	Yes	Southeast, Northeast and South Brazil	Separation by sex and age
B	Rio de Janeiro	Saanen	Intensive	Controlled natural mating	No	Southeast Brazil	Separation by sex and age
C	Nova Friburgo	Saanen	Semi-intensive	Controlled natural mating	No	Southeast Brazil	Separation by sex and age
D	Sapucaia	Saanen	Intensive	Controlled natural mating	No	Southeast Brazil	Separation by sex and age
E	Seropédica	Saanen	Semi-intensive	Controlled natural mating	No	Southeast Brazil	Separation by sex and age
F	Niterói	Saanen	Intensive	Controlled natural mating	No	Southeast Brazil	Separation by sex and age
G	Nova Friburgo	Saanen	Intensive	Controlled natural mating	No	Southeast Brazil	Separation by sex and age
H	Piraí	Saanen	Intensive	Controlled natural mating	No	Southeast Brazil	Separation by sex and age
