# Supplementary material for: Small ruminant lentiviruses in dairy goats under tropical conditions: evidence of recombinant genotypes
Source: Trop Anim Health Prod. 2026 May 9;58(4):261. doi: 10.1007/s11250-026-05069-8 (PMC13157431; doi:10.1007/s11250-026-05069-8)
Supplement: Supplementary file 2 — Supplementary Material 2 [file 11250_2026_5069_MOESM2_ESM.xlsx]

## Sheet: Planilha1
Sequence_ID / Farm_ID	Isolate	Country (geo_loc_name)	Collection date	Host	Genotype	viral source	product	type	start	end	product	transl_table	codon_start	GenBank accession
560_24_MSV_UFF_Farm G	560_24_MSV_UFF	Brazil	2024	Capra hircus	B1	buffy coat	gag protein	CDS	<1	>807	gag_protein	1	1	PX216601
566_24_MSV_UFF_Farm G	566_24_MSV_UFF	Brazil	2024	Capra hircus	B1	buffy coat	gag protein	CDS	<1	>807	gag_protein	1	1	PX216602
567_24_MSV_UFF_Farm G	567_24_MSV_UFF	Brazil	2024	Capra hircus	B1	buffy coat	gag protein	CDS	<1	>808	gag_protein	1	1	PX216603
568_24_MSV_UFF_Farm G	568_24_MSV_UFF	Brazil	2024	Capra hircus	B1	buffy coat	gag protein	CDS	<1	>747	gag_protein	1	1	PX216604
570_24_MSV_UFF_Farm G	570_24_MSV_UFF	Brazil	2024	Capra hircus	B1	buffy coat	gag protein	CDS	<1	>821	gag_protein	1	1	PX216605
574_24_MSV_UFF_Farm C	574_24_MSV_UFF	Brazil	2024	Capra hircus	B1	buffy coat	gag protein	CDS	<1	>776	gag_protein	1	2	PX216606
578_24_MSV_UFF_Farm C	578_24_MSV_UFF	Brazil	2024	Capra hircus	B1	buffy coat	gag protein	CDS	<1	>811	gag_protein	1	1	PX216607
579_24_MSV_UFF_Farm C	579_24_MSV_UFF	Brazil	2024	Capra hircus	B1	buffy coat	gag protein	CDS	<1	>799	gag_protein	1	1	PX216608
580_24_MSV_UFF_Farm C	580_24_MSV_UFF	Brazil	2024	Capra hircus	B1	buffy coat	gag protein	CDS	<1	>803	gag_protein	1	1	PX216609
583_24_MSV_UFF_Farm C	583_24_MSV_UFF	Brazil	2024	Capra hircus	B1	buffy coat	gag protein	CDS	<1	>771	gag_protein	1	2	PX216610
2109_22_MSV_UFF_Farm E	2109_22_MSV_UFF	Brazil	2022	Capra hircus	B1	buffy coat	gag protein	CDS	<1	>672	gag_protein	1	1	PX216611
113_22_MSV_UFF_Farm D	113_22_MSV_UFF	Brazil	2022	Capra hircus	B1	buffy coat	gag protein	CDS	<1	>747	gag_protein	1	1	PX216612
35_16_MSV_UFF_Farm G	35_16_MSV_UFF	Brazil	2016	Capra hircus	B1	buffy coat	gag protein	CDS	<1	>768	gag_protein	1	1	PX216613
52_21_MSV_UFF_Farm D	52_21_MSV_UFF	Brazil	2021	Capra hircus	B1	buffy coat	gag protein	CDS	<1	>785	gag_protein	1	1	PX216614
50_16_MSV_UFF_Farm G	50_16_MSV_UFF	Brazil	2016	Capra hircus	B1	buffy coat	gag protein	CDS	<1	>807	gag_protein	1	1	PX216615
58_16_MSV_UFF_Farm G	58_16_MSV_UFF	Brazil	2016	Capra hircus	B1	buffy coat	gag protein	CDS	<1	>817	gag_protein	1	1	PX216616
114_22_MSV_UFF_Farm D	114_22_MSV_UFF	Brazil	2022	Capra hircus	B1	buffy coat	gag protein	CDS	<1	>823	gag_protein	1	1	PX216617
373_18_MSV_UFF_Farm E	373_18_MSV_UFF	Brazil	2018	Capra hircus	B1	buffy coat	gag protein	CDS	<1	>823	gag_protein	1	1	PX216618
101_22_MSV_UFF_Farm D	101_22_MSV_UFF	Brazil	2022	Capra hircus	B1	buffy coat	gag protein	CDS	<1	>822	gag_protein	1	1	PX216619
353_18_MSV_UFF_Farm C	353_18_MSV_UFF	Brazil	2018	Capra hircus	A1/B1	buffy coat	gag protein	CDS	<1	>818	gag_protein	1	1	PX216620
49_16_MSV_UFF_Farm G	49_16_MSV_UFF	Brazil	2016	Capra hircus	A1/B1	buffy coat	gag protein	CDS	<1	>817	gag_protein	1	1	PX216621
49_16_2_MSV_UFF_Farm G	49_16_2_MSV_UFF	Brazil	2016	Capra hircus	B1	buffy coat	gag protein	CDS	<1	>827	gag_protein	1	1	PX216622
104_22_MSV_UFF_Farm D	104_22_MSV_UFF	Brazil	2022	Capra hircus	B1	buffy coat	gag protein	CDS	<1	>822	gag_protein	1	1	PX216623
100_22_MSV_UFF_Farm D	100_22_MSV_UFF	Brazil	2022	Capra hircus	B1	buffy coat	gag protein	CDS	<1	>825	gag_protein	1	1	PX216624
354_18_MSV_UFF_Farm C	354_18_MSV_UFF	Brazil	2018	Capra hircus	B1	buffy coat	gag protein	CDS	<1	>827	gag_protein	1	1	PX216625
107_22_MSV_UFF_Farm D	107_22_MSV_UFF	Brazil	2022	Capra hircus	B1	buffy coat	gag protein	CDS	<1	>824	gag_protein	1	1	PX216626
103_22_MSV_UFF_Farm D	103_22_MSV_UFF	Brazil	2022	Capra hircus	B1	buffy coat	gag protein	CDS	<1	>824	gag_protein	1	1	PX216627
105_22_MSV_UFF_Farm D	105_22_MSV_UFF	Brazil	2022	Capra hircus	B1	buffy coat	gag protein	CDS	<1	>825	gag_protein	1	1	PX216628
53_16_MSV_UFF_Farm G	53_16_MSV_UFF	Brazil	2016	Capra hircus	B1	buffy coat	gag protein	CDS	<1	>802	gag_protein	1	1	PX216629
2258_22_MSV_UFF_Farm F	2258_22_MSV_UFF	Brazil	2022	Capra hircus	B1	buffy coat	gag protein	CDS	<1	>802	gag_protein	1	1	PX216630
574_19_MSV_UFF_Farm F	574_19_MSV_UFF	Brazil	2019	Capra hircus	B1	buffy coat	gag protein	CDS	<1	>783	gag_protein	1	1	PX216631
360_18_MSV_UFF_Farm C	360_18_MSV_UFF	Brazil	2018	Capra hircus	B1	buffy coat	gag protein	CDS	<1	>788	gag_protein	1	1	PX216632
336_18_MSV_UFF_Farm C	336_18_MSV_UFF	Brazil	2018	Capra hircus	B1	buffy coat	gag protein	CDS	<1	>780	gag_protein	1	2	PX216633
16_21_MSV_UFF_Farm F	16_21_MSV_UFF	Brazil	2016	Capra hircus	B1	buffy coat	gag protein	CDS	<1	>691	gag_protein	1	2	PX216634
2111_22_MSV_UFF_Farm E	2111_22_MSV_UFF	Brazil	2022	Capra hircus	B1	buffy coat	gag protein	CDS	<1	>121	gag_protein	1	2	PX216635
2152_22_MSV_UFF_Farm E	2152_22_MSV_UFF	Brazil	2022	Capra hircus	B1	buffy coat	gag protein	CDS	<1	>601	gag_protein	1	2	PX216636
2136_22_MSV_UFF_Farm E	2136_22_MSV_UFF	Brazil	2022	Capra hircus	B1	buffy coat	gag protein	CDS	<1	>181	gag_protein	1	2	PX216637
